# Supplementary material for: Prognostic value of anti-CRP antibodies in lupus nephritis in long-term follow-up
Source: Arthritis Res Ther. 2015 Dec 24;17:371. doi: 10.1186/s13075-015-0879-8 (PMC4718018; doi:10.1186/s13075-015-0879-8)
Supplement: Additional file 1: — is a table presenting baseline characteristics and laboratory data of patients with newly diagnosed LN. Data presented as median (5th and 95th percentiles) or number (%), differences compared using the Mann–Whitney test unless otherwise stated. *Fisher Exact test. **Expressed as number (%) of patients with erytrocyturia above normal range. ***χ2, GFR expressed as clearance of creatinine. Anti-CRP-Ab anti-C-reactive protein antibodies, anti-C1q-Ab anti-C1q antibodies, GFR glomerular filtration rate, hsCRP high-sensitivity C-reactive protein, NS not significant, SLEDAI Systemic Lupus Erythematosus Disease Activity Index. (XLS 17 kb) [file 13075_2015_879_MOESM1_ESM.xls]

## Sheet: List1
	Anti-CRP-Ab positive (n=13)	Anti-CRP-Ab negative (n=16)	p-value
Age (years)	28 (20-59)	33 (22-61)	NS
Gender (M/F)	2/11 (18.2%)	1/15 (6.7%)	NS*
S-Creatinine (μmol/L)	71 (47-147)	82 (52-253)	NS
GFR (ml/min)	88.8 (38.4-168.6)	84.0 (12.0-183.6)	NS
Proteinuria (g/day)	1.04 (0.26-6.36)	0.76 (0-1.6.44)	NS
Erythrocyturia **	11 (84.6%)	13 (81.3%)	NS
C3 (g/L)	0.49 (0.21-0.84)	0.55 (0.35-1.12)	NS
C4 (g/L)	0.06 (0.06-0.11)	0.08 (0.06-0.24)	0.029
Anti-C1q-Ab (U/mL)	236.0 (8.0-500.0)	154.3 (36.0-500.0)	NS
hsCRP (mg/L)	3.55 (0.37-8.95)	2.3 (0.35-19.17)	NS
Serum amyloid A (μg/mL)	106.8 (9.2-210.9)	120.9 (8.0-168.8)	NS
SLEDAI	17 (9.2-22.6)	16 (4.0-29.2)	NS
Renal biopsy			NS***
Class II	1 (7.7%)	0 (0%)
Class III	4 (30.8%)	5 (31.3%)
Class IV	8 (61.5%)	6 (37.5%)
Class III/V or IV/V	0 (0%)	5 (31.3%)
Induction Therapy
Cyclophosphamide	9 (69.2%)	8 (50%)
Mycophenolate mofetil or mycophenolic acid	2 (15.4%)	3 (18.8%)
Cyclosporine A	1 (7.7%)	2 (12.5%)
Azathioprine	1 (7.7%)	2 (12.5%)
Plasma exchange +cyclophosphamide	0 (0%)	1 (6.3%)
Maintenance Therapy
Azathioprine	5 (38.5%)	9 (56.3%)
Mycophenolate mofetil or mycophenolic acid	2 (15.4%)	4 (25.0%)
Cyclosporine A	4 (30.8%)	2 (12.5%)
